# Supplementary material for: CBD Inhibits In Vivo Development of Human Breast Cancer Tumors
Source: Int J Mol Sci. 2023 Aug 26;24(17):13235. doi: 10.3390/ijms241713235 (PMC10488207; doi:10.3390/ijms241713235)
Supplement: Supplementary file 1 [file ijms-24-13235-s001.zip]

Archive with 1 entries (1 files):
- ijms-2555108-supplementary.pdf
